# Supplementary material for: Acyl Chains of Phospholipase D Transphosphatidylation Products in Arabidopsis Cells: A Study Using Multiple Reaction Monitoring Mass Spectrometry
Source: PLoS One. 2012 Jul 25;7(7):e41985. doi: 10.1371/journal.pone.0041985 (PMC3405027; doi:10.1371/journal.pone.0041985)
Supplement: Table S1 — Excel Macro to correct for the isotopic contamination of MRM transitions. (XLS) [file pone.0041985.s009.xls]

## Sheet: isotopic correction for PI
PI		number of C in the molecule	number of C in the fatty acid considered for the transition	number of C in the molecule without the fatty acid considered in the transition	fatty acid considered in the transition	Q1 Mass (amu)	Q3 Mass (amu)	contaminated by isotopic overlap of (1)	contaminated by isotopic overlap of (2)	number of carbons to consider where the 2 13C are to explain an overlap (1)	number of carbons to consider where the 2 13C are to explain an overlap (2)	values to be corrected	correction factor Z2	corrected values
16:1/18:3	a	43	18	25	1899-12-31 18:03:00	829.5	277.2						1	0
	b	43	16	27	1899-12-31 16:01:00	829.5	253.2						1
16:1/18:2	a	43	18	25	1899-12-31 18:02:00	831.5	279.2	829/277		18			#DIV/0!	0
	b	43	16	27	1899-12-31 16:01:00	831.5	253.2	829/253		27			#DIV/0!
16:0/18:3	a	43	18	25	1899-12-31 18:03:00	831.5	277.2	829/277		25			#DIV/0!	0
	b	43	16	27	1899-12-31 16:00:00	831.5	255.2	829/253		16			#DIV/0!
16:1/18:1	a	43	16	27	1899-12-31 16:01:00	833.5	253.2	831/253		27			#DIV/0!	0
	b	43	18	25	1899-12-31 18:01:00	833.5	281.2	831/279		18			#DIV/0!
16:0/18:2	a	43	18	25	1899-12-31 18:02:00	833.5	279.2	831/277	831/279	18	25		#DIV/0!
	b	43	16	27	1899-12-31 16:00:00	833.5	255.2	831/253	831/255	16	27		#DIV/0!	0
16:0/18:1	a	43	18	25	1899-12-31 18:01:00	835.5	281.2	833/279	833/281	18	25		#DIV/0!
	b	43	16	27	1899-12-31 16:00:00	835.5	255.2	833/255	833/253	27	16		#DIV/0!
18:3/18:3		45	18	27	1899-12-31 18:03:00	853.5	277.2						1
18:3/18:2	a	45	18	27	1899-12-31 18:03:00	855.5	277.2	853/277		27			#DIV/0!
	b	45	18	27	1899-12-31 18:02:00	855.5	279.2	853/277		18			#DIV/0!
18:2/18:2		45	18	27	1899-12-31 18:02:00	857.5	279.2	855/277	855/279	18	27		#DIV/0!
18:1/18:3	a	45	18	27	1899-12-31 18:01:00	857.5	281.2	855/279		18			#DIV/0!
	b	45	18	27	1899-12-31 18:03:00	857.5	277.2	855/277		27			#DIV/0!
18:2/18:1	a	45	18	27	1899-12-31 18:02:00	859.5	279.2	857/279	857/277	27	18		#DIV/0!
	b	45	18	27	1899-12-31 18:01:00	859.5	281.2	857/281	857/279	27	18		#DIV/0!
18:0/18:3	a	45	18	27	1899-12-31 18:03:00	859.5	277.2	857/277		27			#DIV/0!
	b	45	18	27	1899-12-31 18:00:00	859.5	283.2	857/281		18			#DIV/0!
18:1/18:1		45	18	27	1899-12-31 18:01:00	861.6	281.2	859/281	859/279	27	18		#DIV/0!
18:0/18:2	a	45	18	27	1899-12-31 18:02:00	861.6	279.2	859/279	859/277	27	18		#DIV/0!
	b	45	18	27	1899-12-31 18:00:00	861.6	283.2	859/283	859/281	27	18		#DIV/0!
18:0/18:1	a	45	18	27	1899-12-31 18:01:00	863.6	281.2	861/281	861/279	27	18		#DIV/0!
	b	45	18	27	1899-12-31 18:00:00	863.6	283.2	861/283	861/281	27	18		#DIV/0!

## Sheet: isotopic correction for PC
formiate adduct of PC		number of C in the molecule	number of C in the fatty acid considered for the transition	number of C in the molecule without the fatty acid considered in the transition	fatty acid considered in the transition	Q1 Mass (amu)	Q3 Mass (amu)	contaminated by isotopic overlap of (1)	contaminated by isotopic overlap of (2)	number of carbons to consider where the 2 13C are to explain an overlap (1)	number of carbons to consider where the 2 13C are to explain an overlap (2)	values to be corrected	correction factor Z2	corrected values
16:1/18:3	a	43	18	25	1899-12-31 18:03:00	798.5	277.2						1	0
	b	43	16	27	1899-12-31 16:01:00	798.5	253.2						1
16:1/18:2	a	43	18	25	1899-12-31 18:02:00	800.5	279.2	798/277		18			#DIV/0!	0
	b	43	16	27	1899-12-31 16:01:00	800.5	253.2	798/253		27			#DIV/0!
16:0/18:3	a	43	18	25	1899-12-31 18:03:00	800.5	277.2	798/277		25			#DIV/0!	0
	b	43	16	27	1899-12-31 16:00:00	800.5	255.2	798/253		16			#DIV/0!
16:1/18:1	a	43	16	27	1899-12-31 16:01:00	802.5	253.2	800/253		27			#DIV/0!	0
	b	43	18	25	1899-12-31 18:01:00	802.5	281.2	800/279		18			#DIV/0!
16:0/18:2	a	43	18	25	1899-12-31 18:02:00	802.5	279.2	800/277	800/279	18	25		#DIV/0!
	b	43	16	27	1899-12-31 16:00:00	802.5	255.2	800/253	800/255	16	27		#DIV/0!	0
16:0/18:1	a	43	18	25	1899-12-31 18:01:00	804.5	281.2	802/279	802/281	18	25		#DIV/0!
	b	43	16	27	1899-12-31 16:00:00	804.5	255.2	802/255	802/253	27	16		#DIV/0!
18:3/18:3		45	18	27	1899-12-31 18:03:00	822.5	277.2						1
18:3/18:2	a	45	18	27	1899-12-31 18:03:00	824.5	277.2	822/277		27			#DIV/0!
	b	45	18	27	1899-12-31 18:02:00	824.5	279.2	822/277		18			#DIV/0!
18:2/18:2		45	18	27	1899-12-31 18:02:00	826.5	279.2	824/277	824/279	18	27		#DIV/0!
18:1/18:3	a	45	18	27	1899-12-31 18:01:00	826.5	281.2	824/279		18			#DIV/0!
	b	45	18	27	1899-12-31 18:03:00	826.5	277.2	824/277		27			#DIV/0!
18:2/18:1	a	45	18	27	1899-12-31 18:02:00	828.5	279.2	826/279	826/277	27	18		#DIV/0!
	b	45	18	27	1899-12-31 18:01:00	828.5	281.2	826/281	826/279	27	18		#DIV/0!
18:0/18:3	a	45	18	27	1899-12-31 18:03:00	828.5	277.2	826/277		27			#DIV/0!
	b	45	18	27	1899-12-31 18:00:00	828.5	283.2	826/281		18			#DIV/0!
18:1/18:1		45	18	27	1899-12-31 18:01:00	830.6	281.2	828/281	828/279	27	18		#DIV/0!
18:0/18:2	a	45	18	27	1899-12-31 18:02:00	830.6	279.2	828/279	828/277	27	18		#DIV/0!
	b	45	18	27	1899-12-31 18:00:00	830.6	283.2	828/283	828/281	27	18		#DIV/0!
18:0/18:1	a	45	18	27	1899-12-31 18:01:00	832.6	281.2	830/281	830/279	27	18		#DIV/0!
	b	45	18	27	1899-12-31 18:00:00	832.6	283.2	830/283	830/281	27	18		#DIV/0!

## Sheet: isotopic correction for PG
PG		number of C in the molecule	number of C in the fatty acid considered for the transition	number of C in the molecule without the fatty acid considered in the transition	fatty acid considered in the transition	Q1 Mass (amu)	Q3 Mass (amu)	contaminated by isotopic overlap of (1)	contaminated by isotopic overlap of (2)	number of carbons to consider where the 2 13C are to explain an overlap (1)	number of carbons to consider where the 2 13C are to explain an overlap (2)	values to be corrected	correction factor Z2	corrected values
16:1/18:3	a	40	18	22	1899-12-31 18:03:00	741.5	277.2						1	0
	b	40	16	24	1899-12-31 16:01:00	741.5	253.2						1
16:1/18:2	a	40	18	22	1899-12-31 18:02:00	743.5	279.2	741/277		18			#DIV/0!	0
	b	40	16	24	1899-12-31 16:01:00	743.5	253.2	741/253		24			#DIV/0!
16:0/18:3	a	40	18	22	1899-12-31 18:03:00	743.5	277.2	741/277		22			#DIV/0!	0
	b	40	16	24	1899-12-31 16:00:00	743.5	255.2	741/253		16			#DIV/0!
16:1/18:1	a	40	16	24	1899-12-31 16:01:00	745.5	253.2	743/253		24			#DIV/0!	0
	b	40	18	22	1899-12-31 18:01:00	745.5	281.2	743/279		18			#DIV/0!
16:0/18:2	a	40	18	22	1899-12-31 18:02:00	745.5	279.2	743/277	743/279	18	22		#DIV/0!
	b	40	16	24	1899-12-31 16:00:00	745.5	255.2	743/253	743/255	16	24		#DIV/0!	0
16:0/18:1	a	40	18	22	1899-12-31 18:01:00	747.5	281.2	745/279	745/281	18	22		#DIV/0!
	b	40	16	24	1899-12-31 16:00:00	747.5	255.2	745/255	745/253	24	16		#DIV/0!
18:3/18:3		42	18	24	1899-12-31 18:03:00	765.5	277.2						1
18:3/18:2	a	42	18	24	1899-12-31 18:03:00	767.5	277.2	765/277		24			#DIV/0!
	b	42	18	24	1899-12-31 18:02:00	767.5	279.2	765/277		18			#DIV/0!
18:2/18:2		42	18	24	1899-12-31 18:02:00	769.5	279.2	767/277	767/279	18	24		#DIV/0!
18:1/18:3	a	42	18	24	1899-12-31 18:01:00	769.5	281.2	767/279		18			#DIV/0!
	b	42	18	24	1899-12-31 18:03:00	769.5	277.2	767/277		24			#DIV/0!
18:2/18:1	a	42	18	24	1899-12-31 18:02:00	771.5	279.2	769/279	769/277	24	18		#DIV/0!
	b	42	18	24	1899-12-31 18:01:00	771.5	281.2	769/281	769/279	24	18		#DIV/0!
18:0/18:3	a	42	18	24	1899-12-31 18:03:00	771.5	277.2	769/277		24			#DIV/0!
	b	42	18	24	1899-12-31 18:00:00	771.5	283.2	769/281		18			#DIV/0!
18:1/18:1		42	18	24	1899-12-31 18:01:00	773.6	281.2	771/281	771/279	24	18		#DIV/0!
18:0/18:2	a	42	18	24	1899-12-31 18:02:00	773.6	279.2	771/279	771/277	24	18		#DIV/0!
	b	42	18	24	1899-12-31 18:00:00	773.6	283.2	771/283	771/281	24	18		#DIV/0!
18:0/18:1	a	42	18	24	1899-12-31 18:01:00	775.6	281.2	773/281	773/279	24	18		#DIV/0!
	b	42	18	24	1899-12-31 18:00:00	775.6	283.2	773/283	773/281	24	18		#DIV/0!

## Sheet: isotopic correction for PE
PE		number of C in the molecule	number of C in the fatty acid considered for the transition	number of C in the molecule without the fatty acid considered in the transition	fatty acid considered in the transition	Q1 Mass (amu)	Q3 Mass (amu)	contaminated by isotopic overlap of (1)	contaminated by isotopic overlap of (2)	number of carbons to consider where the 2 13C are to explain an overlap (1)	number of carbons to consider where the 2 13C are to explain an overlap (2)	values to be corrected	correction factor Z2	corrected values
16:1/18:3	a	39	18	21	1899-12-31 18:03:00	710.5	277.2						1	0
	b	39	16	23	1899-12-31 16:01:00	710.5	253.2						1
16:1/18:2	a	39	18	21	1899-12-31 18:02:00	712.5	279.2	710/277		18			#DIV/0!	0
	b	39	16	23	1899-12-31 16:01:00	712.5	253.2	710/253		23			#DIV/0!
16:0/18:3	a	39	18	21	1899-12-31 18:03:00	712.5	277.2	710/277		21			#DIV/0!	0
	b	39	16	23	1899-12-31 16:00:00	712.5	255.2	710/253		16			#DIV/0!
16:1/18:1	a	39	16	23	1899-12-31 16:01:00	714.5	253.2	712/253		23			#DIV/0!	0
	b	39	18	21	1899-12-31 18:01:00	714.5	281.2	712/279		18			#DIV/0!
16:0/18:2	a	39	18	21	1899-12-31 18:02:00	714.5	279.2	712/277	712/279	18	21		#DIV/0!
	b	39	16	23	1899-12-31 16:00:00	714.5	255.2	712/253	712/255	16	23		#DIV/0!	0
16:0/18:1	a	39	18	21	1899-12-31 18:01:00	716.5	281.2	714/279	714/281	18	21		#DIV/0!
	b	39	16	23	1899-12-31 16:00:00	716.5	255.2	714/255	714/253	23	16		#DIV/0!
18:3/18:3		41	18	23	1899-12-31 18:03:00	734.5	277.2						1
18:3/18:2	a	41	18	23	1899-12-31 18:03:00	736.5	277.2	734/277		23			#DIV/0!
	b	41	18	23	1899-12-31 18:02:00	736.5	279.2	734/277		18			#DIV/0!
18:2/18:2		41	18	23	1899-12-31 18:02:00	738.5	279.2	736/277	736/279	18	23		#DIV/0!
18:1/18:3	a	41	18	23	1899-12-31 18:01:00	738.5	281.2	736/279		18			#DIV/0!
	b	41	18	23	1899-12-31 18:03:00	738.5	277.2	736/277		23			#DIV/0!
18:2/18:1	a	41	18	23	1899-12-31 18:02:00	740.5	279.2	738/279	738/277	23	18		#DIV/0!
	b	41	18	23	1899-12-31 18:01:00	740.5	281.2	738/281	738/279	23	18		#DIV/0!
18:0/18:3	a	41	18	23	1899-12-31 18:03:00	740.5	277.2	738/277		23			#DIV/0!
	b	41	18	23	1899-12-31 18:00:00	740.5	283.2	738/281		18			#DIV/0!
18:1/18:1		41	18	23	1899-12-31 18:01:00	742.6	281.2	740/281	740/279	23	18		#DIV/0!
18:0/18:2	a	41	18	23	1899-12-31 18:02:00	742.6	279.2	740/279	740/277	23	18		#DIV/0!
	b	41	18	23	1899-12-31 18:00:00	742.6	283.2	740/283	740/281	23	18		#DIV/0!
18:0/18:1	a	41	18	23	1899-12-31 18:01:00	744.6	281.2	742/281	742/279	23	18		#DIV/0!
	b	41	18	23	1899-12-31 18:00:00	744.6	283.2	742/283	742/281	23	18		#DIV/0!
